# Supplementary material for: Resource dilution effect rather than resource concentration hypothesis explains the patterns of pre‐dispersal seed predation of an African cycad along an elevational gradient in South Africa
Source: Ecol Evol. 2024 Aug 27;14(8):e70209. doi: 10.1002/ece3.70209 (PMC11347868; doi:10.1002/ece3.70209)
Supplement: Supplementary file 2 — Data S1./ [file ECE3-14-e70209-s002.txt]

tag_number	elevation_ns	elevation_s	habitat_type_cat	plant_height_s	plant_heightns	number_leaves_ns	cone_presence	number_of_seedsns	seed_damage_ns	seed_undamage	damage_proportion	canopy_ns	canopy_s
1	275	2.868976604	close	1.058477866	283.5	6	presence	222	10	212	0.045045045	103438.665	1.121565671
2	275	2.868976604	close	1.755189405	368.4	6	absence	NA	0	NA	NA	318528.665	4.642783509
3	275	2.868976604	close	1.440068992	330	10	presence	0	0	0	NA	175627.265	2.303358344
4	257	1.508405627	close	0.906662042	265	4	absence	NA	0	NA	NA	251923.9663	3.55240435
5	257	1.508405627	close	0.873836999	261	4	absence	NA	0	NA	NA	308606.265	4.480344847
6	257	1.508405627	close	-0.714895086	67.4	1	absence	NA	0	NA	NA	0	-0.57181883
7	257	1.508405627	close	-1.05299303	26.2	2	absence	NA	0	NA	NA	0	-0.57181883
8	257	1.508405627	close	0.791774391	251	2	absence	NA	0	NA	NA	0	-0.57181883
9	257	1.508405627	close	0.282986223	189	5	absence	NA	0	NA	NA	110980.16	1.245026765
10	257	1.508405627	close	0.918150807	266.4	3	absence	NA	0	NA	NA	49062.5	0.231378669
11	257	1.508405627	close	0.898455781	264	3	absence	NA	0	NA	NA	81644.90625	0.764782129
12	257	1.508405627	close	-1.013602978	31	1	absence	NA	0	NA	NA	0	-0.57181883
13	257	1.508405627	close	-0.348895856	112	2	absence	NA	0	NA	NA	0	-0.57181883
14	257	1.508405627	close	-0.110914294	141	3	absence	NA	0	NA	NA	6288.04625	-0.468877826
15	257	1.508405627	close	0.110654747	168	1	absence	NA	0	NA	NA	0	-0.57181883
16	257	1.508405627	close	-0.521227332	91	3	absence	NA	0	NA	NA	880.96625	-0.557396616
17	257	1.508405627	close	0.217336137	181	3	absence	NA	0	NA	NA	9498.5	-0.416319794
18	257	1.508405627	close	0.08275346	164.6	3	absence	NA	0	NA	NA	14200.84625	-0.339338133
19	238	0.072247374	close	0.586617872	226	3	absence	NA	0	NA	NA	17780.44625	-0.280736844
20	238	0.072247374	close	0.012179618	156	4	absence	NA	0	NA	NA	14095.46	-0.341063402
21	238	0.072247374	close	-0.853580893	50.5	2	absence	NA	0	NA	NA	0	-0.57181883
22	244	0.525771033	close	0.862348233	259.6	9	presence	0	0	0	NA	56803.385	0.358103958
23	244	0.525771033	close	0.775361869	249	8	absence	NA	0	NA	NA	42616.865	0.125857794
24	244	0.525771033	close	0.99693091	276	9	presence	0	0	0	NA	72308.11625	0.611930432
25	244	0.525771033	close	1.078993518	286	9	presence	0	0	0	NA	74952.585	0.655222777
26	244	0.525771033	close	0.906662042	265	7	presence	0	0	0	NA	78883.865	0.719581386
27	244	0.525771033	close	1.653431772	356	8	presence	0	0	0	NA	95613.785	0.993465308
28	244	0.525771033	close	-0.915127849	43	2	absence	NA	0	NA	NA	0	-0.57181883
29	244	0.525771033	close	-0.931540371	41	2	absence	NA	0	NA	NA	0	-0.57181883
30	244	0.525771033	close	-0.939746632	40	2	absence	NA	0	NA	NA	0	-0.57181883
31	238	0.072247374	close	-1.03411863	28.5	2	absence	NA	0	NA	NA	0	-0.57181883
32	238	0.072247374	close	-0.977495431	35.4	2	absence	NA	0	NA	NA	0	-0.57181883
33	238	0.072247374	close	-1.087459325	22	1	absence	NA	0	NA	NA	0	-0.57181883
34	238	0.072247374	close	1.070787257	285	8	presence	0	0	0	NA	98651.14625	1.043189659
35	238	0.072247374	close	-1.070226178	24.1	2	absence	NA	0	NA	NA	0	-0.57181883
36	238	0.072247374	close	-1.017706109	30.5	1	absence	NA	0	NA	NA	0	-0.57181883
37	238	0.072247374	close	0.988724649	275	8	absence	NA	0	NA	NA	73264.24625	0.627583145
38	238	0.072247374	close	-0.943029136	39.6	2	absence	NA	0	NA	NA	0	-0.57181883
39	238	0.072247374	close	-0.209389423	129	2	absence	NA	0	NA	NA	0	-0.57181883
40	238	0.072247374	close	-0.987342944	34.2	1	absence	NA	0	NA	NA	0	-0.57181883
41	246	0.676945586	close	0.713814914	241.5	3	presence	0	0	0	NA	20096	-0.242829135
42	246	0.676945586	close	1.349800123	319	7	presence	0	0	0	NA	90746	0.913775265
43	229	-0.608038115	close	0.955899606	271	7	presence	302	4	298	0.013245033	79132.90625	0.723658417
44	237	-0.003339903	close	-0.184770641	132	2	absence	NA	0	NA	NA	0	-0.57181883
45	234	-0.230101732	close	0.99693091	276	9	absence	NA	0	NA	NA	42799.96625	0.128855328
46	231	-0.456863562	close	0.307605005	192	3	absence	NA	0	NA	NA	35114.81625	0.003042471
47	220	-1.288323603	close	0.512761525	217	2	absence	NA	0	NA	NA	0	-0.57181883
48	227	-0.759212668	close	0.233748659	183	1	absence	NA	0	NA	NA	0	-0.57181883
49	232	-0.381276285	close	-0.980777935	35	2	absence	NA	0	NA	NA	0	-0.57181883
50	229	-0.608038115	close	-1.075149934	23.5	2	absence	NA	0	NA	NA	0	-0.57181883
51	232	-0.381276285	close	-1.087459325	22	1	absence	NA	0	NA	NA	0	-0.57181883
52	239	0.14783465	close	0.808186912	253	9	absence	NA	0	NA	NA	53270.29625	0.3002641
53	242	0.37459648	close	1.013343432	278	2	absence	NA	0	NA	NA	0	-0.57181883
54	241	0.299009203	close	-1.020167987	30.2	1	absence	NA	0	NA	NA	0	-0.57181883
55	243	0.450183756	close	1.169262386	297	10	absence	NA	0	NA	NA	65563.985	0.501522903
56	235	-0.154514456	close	0.767155609	248	8	absence	NA	0	NA	NA	40450.265	0.090388593
57	230	-0.532450838	close	0.767155609	248	3	absence	NA	0	NA	NA	6789.465	-0.460669148
58	230	-0.532450838	close	1.620606729	352	7	absence	NA	0	NA	NA	139795.94	1.716767146
59	229	-0.608038115	close	0.586617872	226	2	absence	NA	0	NA	NA	0	-0.57181883
60	229	-0.608038115	close	1.335028854	317.2	4	absence	NA	0	NA	NA	138474	1.695125792
61	237	-0.003339903	close	0.89024952	263	3	absence	NA	0	NA	NA	107466.5	1.187504973
62	237	-0.003339903	close	1.021549692	279	8	absence	NA	0	NA	NA	104868.3463	1.144970846
63	237	-0.003339903	close	-1.042324891	27.5	1	absence	NA	0	NA	NA	0	-0.57181883
64	235	-0.154514456	close	1.037962214	281	2	presence	154	8	146	0.051948052	0	-0.57181883
65	235	-0.154514456	close	1.431862731	329	5	absence	NA	0	NA	NA	57226.5	0.365030733
66	237	-0.003339903	close	1.087199779	287	7	absence	NA	0	NA	NA	34289.585	-0.010467311
67	233	-0.305689009	close	0.775361869	249	4	absence	NA	0	NA	NA	23903.44625	-0.180497796
68	235	-0.154514456	close	-0.751002634	63	1	absence	NA	0	NA	NA	0	-0.57181883
69	235	-0.154514456	close	0.307605005	192	2	absence	NA	0	NA	NA	0	-0.57181883
70	232	-0.381276285	close	0.102448486	167	2	absence	NA	0	NA	NA	0	-0.57181883
71	232	-0.381276285	close	-1.038221761	28	1	absence	NA	0	NA	NA	0	-0.57181883
72	236	-0.078927179	close	-0.968468544	36.5	2	absence	NA	0	NA	NA	0	-0.57181883
73	235	-0.154514456	close	-1.066123047	24.6	2	absence	NA	0	NA	NA	0	-0.57181883
74	234	-0.230101732	close	-0.951235397	38.6	1	absence	NA	0	NA	NA	0	-0.57181883
75	238	0.072247374	close	-0.968468544	36.5	3	absence	NA	0	NA	NA	660.185	-0.561011005
76	236	-0.078927179	close	-0.394850916	106.4	3	absence	NA	0	NA	NA	6010.15625	-0.473427137
77	239	0.14783465	close	-0.061676729	147	1	absence	NA	0	NA	NA	0	-0.57181883
78	239	0.14783465	close	-1.036580509	28.2	2	absence	NA	0	NA	NA	0	-0.57181883
79	239	0.14783465	close	-1.054634282	26	1	absence	NA	0	NA	NA	0	-0.57181883
80	240	0.223421927	close	-0.135533076	138	1	absence	NA	0	NA	NA	0	-0.57181883
81	244	0.525771033	close	1.366212645	321	3	absence	NA	0	NA	NA	79632.16625	0.731831754
82	234	-0.230101732	close	1.745341892	367.2	6	absence	NA	0	NA	NA	59365.625	0.400050144
83	234	-0.230101732	close	1.431862731	329	6	absence	NA	0	NA	NA	163587.9163	2.106263316
84	230	-0.532450838	close	1.021549692	279	3	absence	NA	0	NA	NA	50048.65625	0.247522939
85	237	-0.003339903	close	-1.083356195	22.5	1	absence	NA	0	NA	NA	0	-0.57181883
86	237	-0.003339903	close	-0.988984196	34	2	absence	NA	0	NA	NA	0	-0.57181883
87	237	-0.003339903	close	-0.931540371	41	1	absence	NA	0	NA	NA	0	-0.57181883
88	237	-0.003339903	close	-1.017706109	30.5	1	absence	NA	0	NA	NA	0	-0.57181883
89	237	-0.003339903	close	-0.92743724	41.5	1	absence	NA	0	NA	NA	0	-0.57181883
90	237	-0.003339903	close	-1.03411863	28.5	1	absence	NA	0	NA	NA	0	-0.57181883
91	237	-0.003339903	close	0.438905178	208	0	absence	NA	0	NA	NA	0	-0.57181883
92	242	0.37459648	close	-0.398133421	106	2	absence	NA	0	NA	NA	0	-0.57181883
93	242	0.37459648	close	-0.455577246	99	3	absence	NA	0	NA	NA	5873.56625	-0.475663239
94	242	0.37459648	close	0.841011955	257	2	absence	NA	0	NA	NA	0	-0.57181883
95	242	0.37459648	close	-1.02591237	29.5	2	absence	NA	0	NA	NA	0	-0.57181883
96	242	0.37459648	close	-0.726383852	66	1	absence	NA	0	NA	NA	0	-0.57181883
97	242	0.37459648	close	0.873836999	261	2	absence	NA	0	NA	NA	0	-0.57181883
98	242	0.37459648	close	0.816393173	254	4	absence	NA	0	NA	NA	71121.785	0.592509116
99	242	0.37459648	close	-1.083356195	22.5	1	absence	NA	0	NA	NA	0	-0.57181883
100	249	0.903707415	close	0.488142742	214	3	absence	NA	0	NA	NA	12265.625	-0.371019456
101	249	0.903707415	close	-0.020645425	152	2	absence	NA	0	NA	NA	0	-0.57181883
102	249	0.903707415	close	1.341593862	318	8	absence	NA	0	NA	NA	94521.065	0.975576493
103	249	0.903707415	close	-0.012439165	153	1	absence	NA	0	NA	NA	0	-0.57181883
104	249	0.903707415	close	-0.759208895	62	2	absence	NA	0	NA	NA	0	-0.57181883
105	246	0.676945586	close	-0.037057947	150	1	absence	NA	0	NA	NA	0	-0.57181883
106	246	0.676945586	close	-0.701765069	69	1	absence	NA	0	NA	NA	0	-0.57181883
107	246	0.676945586	close	-1.005396718	32	1	absence	NA	0	NA	NA	0	-0.57181883
108	246	0.676945586	close	1.1036123	289	4	absence	NA	0	NA	NA	18981.49625	-0.261074569
109	251	1.054881968	close	0.299398745	191	3	absence	NA	0	NA	NA	14519.36	-0.334123775
110	251	1.054881968	close	-1.001293587	32.5	1	absence	NA	0	NA	NA	0	-0.57181883
111	251	1.054881968	close	-0.664836896	73.5	2	absence	NA	0	NA	NA	0	-0.57181883
112	251	1.054881968	close	-0.968468544	36.5	2	absence	NA	0	NA	NA	0	-0.57181883
113	251	1.054881968	close	-1.051351778	26.4	2	absence	NA	0	NA	NA	0	-0.57181883
114	241	0.299009203	close	0.89024952	263	3	absence	NA	0	NA	NA	7386.065	-0.450902266
115	241	0.299009203	close	0.931280824	268	12	presence	266	12	254	0.045112782	82406.16	0.777244541
116	241	0.299009203	close	-0.225801945	127	1	absence	NA	0	NA	NA	0	-0.57181883
117	241	0.299009203	close	-1.038221761	28	2	absence	NA	0	NA	NA	0	-0.57181883
118	237	-0.003339903	close	-0.906921588	44	1	absence	NA	0	NA	NA	0	-0.57181883
119	237	-0.003339903	close	0.693299262	239	5	absence	NA	0	NA	NA	126228.785	1.494660548
120	237	-0.003339903	close	-1.017706109	30.5	1	absence	NA	0	NA	NA	0	-0.57181883
121	238	0.072247374	close	-1.025091744	29.6	1	absence	NA	0	NA	NA	0	-0.57181883
122	243	0.450183756	close	0.849218216	258	5	absence	NA	0	NA	NA	35281.04	0.005763704
123	243	0.450183756	close	1.037962214	281	8	absence	NA	0	NA	NA	17662.5	-0.282667731
124	243	0.450183756	close	-1.083356195	22.5	1	absence	NA	0	NA	NA	0	-0.57181883
125	241	0.299009203	close	1.070787257	285	6	absence	NA	0	NA	NA	24316.16	-0.173741298
126	300	4.758658517	close	1.111818561	290	6	absence	NA	0	NA	NA	64209.86	0.479354652
127	244	0.525771033	open	1.817556987	376	4	presence	232	8	224	0.034482759	81644.90625	0.764782129
128	244	0.525771033	open	1.456481513	332	11	presence	156	16	140	0.102564103	115150.865	1.313304978
129	244	0.525771033	open	1.284150037	311	4	absence	NA	0	NA	NA	116356.625	1.33304436
130	244	0.525771033	open	1.686256815	360	10	absence	NA	0	NA	NA	53680.06625	0.306972405
131	244	0.525771033	open	1.784731944	372	8	absence	NA	0	NA	NA	137815.385	1.684343669
132	244	0.525771033	open	-0.480196028	96	1	absence	NA	0	NA	NA	0	-0.57181883
133	244	0.525771033	open	0.668680479	236	10	presence	292	6	286	0.020547945	35447.65625	0.008491363
134	244	0.525771033	open	-0.968468544	36.5	1	absence	NA	0	NA	NA	0	-0.57181883
135	244	0.525771033	open	-1.050531152	26.5	1	absence	NA	0	NA	NA	0	-0.57181883
136	244	0.525771033	open	-0.9922667	33.6	2	absence	NA	0	NA	NA	0	-0.57181883
137	244	0.525771033	open	0.717918044	242	9	presence	184	2	182	0.010869565	64434.56625	0.483033297
138	244	0.525771033	open	1.505719078	338	8	absence	NA	0	NA	NA	108048.185	1.197027682
139	244	0.525771033	open	0.077829704	164	6	absence	NA	0	NA	NA	64209.86	0.479354652
140	261	1.810754733	open	1.243118733	306	2	absence	NA	0	NA	NA	0	-0.57181883
141	261	1.810754733	open	1.571369164	346	3	absence	NA	0	NA	NA	42251.84	0.119882005
142	261	1.810754733	open	-0.92743724	41.5	3	absence	NA	0	NA	NA	315.5719625	-0.566652632
143	261	1.810754733	open	-1.14080002	15.5	1	absence	NA	0	NA	NA	0	-0.57181883
144	261	1.810754733	open	-1.02591237	29.5	1	absence	NA	0	NA	NA	0	-0.57181883
145	260	1.735167457	open	-0.960262283	37.5	1	absence	NA	0	NA	NA	0	-0.57181883
146	260	1.735167457	open	-0.984881066	34.5	1	absence	NA	0	NA	NA	0	-0.57181883
147	260	1.735167457	open	-1.000472961	32.6	2	absence	NA	0	NA	NA	0	-0.57181883
148	260	1.735167457	open	-1.03411863	28.5	1	absence	NA	0	NA	NA	0	-0.57181883
149	260	1.735167457	open	-1.083356195	22.5	1	absence	NA	0	NA	NA	0	-0.57181883
150	260	1.735167457	open	-1.066943674	24.5	1	absence	NA	0	NA	NA	0	-0.57181883
151	260	1.735167457	open	-1.121925621	17.8	1	absence	NA	0	NA	NA	0	-0.57181883
152	260	1.735167457	open	-1.107974977	19.5	1	absence	NA	0	NA	NA	0	-0.57181883
153	260	1.735167457	open	-1.100589343	20.4	1	absence	NA	0	NA	NA	0	-0.57181883
154	260	1.735167457	open	-1.091562456	21.5	1	absence	NA	0	NA	NA	0	-0.57181883
155	260	1.735167457	open	-0.984881066	34.5	1	absence	NA	0	NA	NA	0	-0.57181883
156	260	1.735167457	open	-1.139158768	15.7	1	absence	NA	0	NA	NA	0	-0.57181883
157	260	1.735167457	open	-0.982419188	34.8	1	absence	NA	0	NA	NA	0	-0.57181883
158	260	1.735167457	open	-1.017706109	30.5	1	absence	NA	0	NA	NA	0	-0.57181883
159	260	1.735167457	open	-0.902818458	44.5	2	absence	NA	0	NA	NA	0	-0.57181883
160	260	1.735167457	open	-0.979136683	35.2	1	absence	NA	0	NA	NA	0	-0.57181883
161	260	1.735167457	open	-1.001293587	32.5	2	absence	NA	0	NA	NA	0	-0.57181883
162	260	1.735167457	open	1.144643604	294	4	presence	184	4	180	0.02173913	225527.36	3.120268031
163	240	0.223421927	open	1.259531255	308	4	presence	196	12	184	0.06122449	195465.785	2.628132859
164	240	0.223421927	open	-1.03411863	28.5	1	absence	NA	0	NA	NA	0	-0.57181883
165	240	0.223421927	open	-0.951235397	38.6	2	absence	NA	0	NA	NA	0	-0.57181883
166	248	0.828120139	open	-0.956159153	38	1	absence	NA	0	NA	NA	0	-0.57181883
167	248	0.828120139	open	-1.017706109	30.5	1	absence	NA	0	NA	NA	0	-0.57181883
168	248	0.828120139	open	-1.0300155	29	1	absence	NA	0	NA	NA	0	-0.57181883
169	244	0.525771033	open	-1.042324891	27.5	1	absence	NA	0	NA	NA	0	-0.57181883
170	294	4.305134858	open	1.21029369	302	8	absence	NA	0	NA	NA	196250	2.640971168
171	261	1.810754733	open	1.85038203	380	5	absence	NA	0	NA	NA	143799.44	1.782308062
172	247	0.752532862	open	1.358006384	320	6	absence	NA	0	NA	NA	35782.06625	0.013965957
173	240	0.223421927	open	-0.718177591	67	1	absence	NA	0	NA	NA	0	-0.57181883
174	239	0.14783465	open	1.013343432	278	5	absence	NA	0	NA	NA	28487.84625	-0.105447021
175	230	-0.532450838	open	0.865630738	260	2	absence	NA	0	NA	NA	0	-0.57181883
176	235	-0.154514456	open	0.791774391	251	2	absence	NA	0	NA	NA	0	-0.57181883
177	239	0.14783465	open	1.037962214	281	3	absence	NA	0	NA	NA	63985.54625	0.475682433
178	246	0.676945586	open	1.784731944	372	4	absence	NA	0	NA	NA	74952.585	0.655222777
179	245	0.601358309	open	1.63701925	354	4	presence	172	8	164	0.046511628	121242.465	1.413029979
180	244	0.525771033	open	-0.988984196	34	1	absence	NA	0	NA	NA	0	-0.57181883
181	243	0.450183756	open	1.899619595	386	5	absence	NA	0	NA	NA	121551.1663	1.418083698
182	243	0.450183756	open	1.916032116	388	5	absence	NA	0	NA	NA	57651.185	0.371983211
183	249	0.903707415	open	0.816393173	254	8	absence	NA	0	NA	NA	44839.985	0.16225228
184	249	0.903707415	open	-0.488402289	95	1	absence	NA	0	NA	NA	0	-0.57181883
185	250	0.979294692	open	1.899619595	386	8	presence	244	10	234	0.040983607	92085.40625	0.935702557
186	245	0.601358309	open	0.717918044	242	6	absence	NA	0	NA	NA	53680.06625	0.306972405
187	249	0.903707415	open	0.594824132	227	4	absence	NA	0	NA	NA	50048.65625	0.247522939
188	257	1.508405627	open	-0.307864552	117	1	absence	NA	0	NA	NA	0	-0.57181883
189	257	1.508405627	open	0.865630738	260	3	absence	NA	0	NA	NA	27745.04	-0.117607432
190	246	0.676945586	open	-0.521227332	91	1	absence	NA	0	NA	NA	0	-0.57181883
191	246	0.676945586	open	1.579575425	347	4	absence	NA	0	NA	NA	18136.64	-0.27490563
192	245	0.601358309	open	0.406080135	204	2	absence	NA	0	NA	NA	0	-0.57181883
193	260	1.735167457	close	1.169262386	297	5	absence	NA	0	NA	NA	95613.785	0.993465308
194	247	0.752532862	close	1.152849865	295	5	absence	NA	0	NA	NA	41707.24625	0.110966513
195	237	-0.003339903	close	1.226706212	304	5	absence	NA	0	NA	NA	133249.04	1.609588471
196	238	0.072247374	close	0.701505522	240	6	absence	NA	0	NA	NA	88887.31625	0.883346931
197	238	0.072247374	close	0.381461352	201	1	absence	NA	0	NA	NA	0	-0.57181883
198	245	0.601358309	close	1.284150037	311	7	absence	NA	0	NA	NA	77644.54625	0.699292617
199	252	1.130469245	close	1.448275252	331	3	absence	NA	0	NA	NA	46544.41625	0.190155361
200	258	1.583992904	close	0.644061697	233	7	absence	NA	0	NA	NA	60886.36625	0.424946054
201	258	1.583992904	close	0.561999089	223	3	absence	NA	0	NA	NA	62647.90625	0.453784057
202	265	2.113103839	close	0.964105867	272	7	absence	NA	0	NA	NA	131315.585	1.577936064
203	260	1.735167457	close	0.808186912	253	4	absence	NA	0	NA	NA	47698.36625	0.209046566
204	262	1.88634201	close	1.169262386	297	7	presence	156	14	142	0.08974359	19596.74	-0.251002472
205	262	1.88634201	close	1.029755953	280	9	absence	NA	0	NA	NA	131958.5	1.588461164
206	260	1.735167457	close	1.243118733	306	5	absence	NA	0	NA	NA	369956.5663	5.484704766
207	257	1.508405627	close	-0.340689595	113	1	absence	NA	0	NA	NA	0	-0.57181883
208	253	1.206056521	close	-0.726383852	66	1	absence	NA	0	NA	NA	0	-0.57181883
209	253	1.206056521	close	-0.660733765	74	1	absence	NA	0	NA	NA	0	-0.57181883
210	253	1.206056521	close	1.021549692	279	4	absence	NA	0	NA	NA	142793.2663	1.765836087
211	253	1.206056521	close	-1.046428022	27	2	absence	NA	0	NA	NA	0	-0.57181883
212	251	1.054881968	close	-0.997190457	33	1	absence	NA	0	NA	NA	0	-0.57181883
213	251	1.054881968	close	-0.915127849	43	1	absence	NA	0	NA	NA	0	-0.57181883
214	251	1.054881968	close	-0.956159153	38	2	absence	NA	0	NA	NA	0	-0.57181883
215	251	1.054881968	close	0.028592139	158	2	absence	NA	0	NA	NA	0	-0.57181883
216	251	1.054881968	close	-0.316070813	116	1	absence	NA	0	NA	NA	0	-0.57181883
217	243	0.450183756	close	0.365048831	199	2	absence	NA	0	NA	NA	0	-0.57181883
218	243	0.450183756	close	0.471730221	212	2	absence	NA	0	NA	NA	0	-0.57181883
219	243	0.450183756	close	-1.006217344	31.9	2	absence	NA	0	NA	NA	0	-0.57181883
220	243	0.450183756	close	0.775361869	249	1	absence	NA	0	NA	NA	0	-0.57181883
221	243	0.450183756	close	1.456481513	332	2	absence	NA	0	NA	NA	0	-0.57181883
222	240	0.223421927	close	1.218499951	303	6	presence	224	6	218	0.026785714	92085.40625	0.935702557
223	240	0.223421927	close	-0.849477763	51	1	absence	NA	0	NA	NA	0	-0.57181883
224	240	0.223421927	close	-0.316070813	116	1	absence	NA	0	NA	NA	0	-0.57181883
225	231	-0.456863562	close	1.021549692	279	9	absence	NA	0	NA	NA	70650	0.584785569
226	231	-0.456863562	close	0.857424477	259	5	absence	NA	0	NA	NA	37477.66625	0.041724463
227	231	-0.456863562	close	0.775361869	249	5	absence	NA	0	NA	NA	44092.665	0.150017975
228	236	-0.078927179	close	0.824599434	255	4	absence	NA	0	NA	NA	60886.36625	0.424946054
229	230	-0.532450838	close	-1.013602978	31	1	absence	NA	0	NA	NA	0	-0.57181883
230	230	-0.532450838	close	0.603030393	228	3	absence	NA	0	NA	NA	35782.06625	0.013965957
231	230	-0.532450838	close	-0.980777935	35	2	absence	NA	0	NA	NA	0	-0.57181883
232	237	-0.003339903	close	0.898455781	264	3	absence	NA	0	NA	NA	64209.86	0.479354652
233	234	-0.230101732	close	0.947693345	270	6	absence	NA	0	NA	NA	99487.76	1.056885782
234	230	-0.532450838	close	-1.079253065	23	1	absence	NA	0	NA	NA	0	-0.57181883
235	225	-0.910387221	close	0.923074563	267	1	absence	NA	0	NA	NA	0	-0.57181883
236	225	-0.910387221	close	0.578411611	225	3	absence	NA	0	NA	NA	0	-0.57181883
237	221	-1.212736327	close	1.866794552	382	10	absence	NA	0	NA	NA	170467.46	2.218887669
238	221	-1.212736327	close	-1.095665586	21	1	absence	NA	0	NA	NA	0	-0.57181883
239	221	-1.212736327	close	1.595987946	349	11	absence	NA	0	NA	NA	214720.265	2.943346111
240	241	0.299009203	close	-0.849477763	51	3	absence	NA	0	NA	NA	829.15625	-0.558244793
241	240	0.223421927	close	-0.988984196	34	2	absence	NA	0	NA	NA	0	-0.57181883
242	238	0.072247374	close	-0.898715328	45	2	absence	NA	0	NA	NA	0	-0.57181883
243	240	0.223421927	close	1.152849865	295	6	absence	NA	0	NA	NA	91013.09625	0.918147872
244	245	0.601358309	close	1.341593862	318	14	absence	NA	0	NA	NA	191568.26	2.56432685
245	241	0.299009203	close	1.965269681	394	7	absence	NA	0	NA	NA	223847.46	3.092766549
246	237	-0.003339903	close	0.923074563	267	3	absence	NA	0	NA	NA	0	-0.57181883
247	237	-0.003339903	close	0.939487085	269	3	absence	NA	0	NA	NA	74710.21625	0.651254981
248	234	-0.230101732	close	-0.767415155	61	3	absence	NA	0	NA	NA	0	-0.57181883
249	234	-0.230101732	close	-1.0300155	29	2	absence	NA	0	NA	NA	0	-0.57181883
250	234	-0.230101732	close	1.399037688	325	6	absence	NA	0	NA	NA	95340.01625	0.988983466
251	234	-0.230101732	close	-0.890509067	46	2	absence	NA	0	NA	NA	0	-0.57181883
252	230	-0.532450838	close	-0.677146287	72	2	absence	NA	0	NA	NA	0	-0.57181883
253	230	-0.532450838	close	-0.947952892	39	3	absence	NA	0	NA	NA	0	-0.57181883
254	230	-0.532450838	close	-1.005396718	32	3	absence	NA	0	NA	NA	0	-0.57181883
255	230	-0.532450838	close	-1.103871847	20	2	absence	NA	0	NA	NA	0	-0.57181883
256	221	-1.212736327	close	1.005137171	277	7	absence	NA	0	NA	NA	81139.36625	0.756505982
257	221	-1.212736327	close	1.735494379	366	9	absence	NA	0	NA	NA	337298.9963	4.950070808
258	221	-1.212736327	close	-1.087459325	22	2	absence	NA	0	NA	NA	0	-0.57181883
259	224	-0.985974497	close	-0.800240198	57	3	absence	NA	0	NA	NA	0	-0.57181883
260	223	-1.061561774	close	-1.112078108	19	2	absence	NA	0	NA	NA	0	-0.57181883
261	223	-1.061561774	close	1.522131599	340	5	absence	NA	0	NA	NA	166828.985	2.159322543
262	223	-1.061561774	close	-0.201183162	130	2	absence	NA	0	NA	NA	0	-0.57181883
263	223	-1.061561774	close	-1.112078108	19	1	absence	NA	0	NA	NA	0	-0.57181883
264	223	-1.061561774	close	-1.042324891	27.5	2	absence	NA	0	NA	NA	0	-0.57181883
265	232	-0.381276285	open	-0.668940026	73	1	absence	NA	0	NA	NA	0	-0.57181883
266	230	-0.532450838	open	1.63701925	354	3	presence	280	6	274	0.021428571	0	-0.57181883
267	240	0.223421927	open	-0.997190457	33	1	absence	NA	0	NA	NA	0	-0.57181883
268	244	0.525771033	open	1.021549692	279	6	absence	NA	0	NA	NA	65563.985	0.501522903
269	244	0.525771033	open	-0.882302806	47	2	absence	NA	0	NA	NA	0	-0.57181883
270	244	0.525771033	open	0.028592139	158	2	absence	NA	0	NA	NA	0	-0.57181883
271	242	0.37459648	open	0.340430049	196	3	absence	NA	0	NA	NA	0	-0.57181883
272	242	0.37459648	open	0.159892312	174	5	absence	NA	0	NA	NA	43536.29625	0.140909716
273	242	0.37459648	open	0.225542398	182	1	absence	NA	0	NA	NA	0	-0.57181883
274	242	0.37459648	open	-0.767415155	61	1	absence	NA	0	NA	NA	0	-0.57181883
275	214	-1.741847262	open	1.325181341	316	6	absence	NA	0	NA	NA	113055.8963	1.279008445
276	215	-1.666259986	open	-1.046428022	27	2	absence	NA	0	NA	NA	0	-0.57181883
277	215	-1.666259986	open	-0.882302806	47	2	absence	NA	0	NA	NA	0	-0.57181883
278	219	-1.36391088	open	-1.038221761	28	1	absence	NA	0	NA	NA	0	-0.57181883
279	218	-1.439498156	open	1.390831427	324	6	presence	236	2	234	0.008474576	53474.985	0.303615039
280	216	-1.590672709	open	1.078993518	286	5	absence	NA	0	NA	NA	45027.79625	0.16532692
281	222	-1.13714905	open	0.537380307	220	2	absence	NA	0	NA	NA	0	-0.57181883
282	226	-0.834799944	open	1.013343432	278	8	presence	216	0	216	NA	19472.90625	-0.253029743
283	221	-1.212736327	open	1.481100296	335	5	absence	NA	0	NA	NA	84969.185	0.819203578
284	224	-0.985974497	open	1.760113162	369	2	absence	NA	0	NA	NA	0	-0.57181883
285	224	-0.985974497	open	-0.094501772	143	1	absence	NA	0	NA	NA	0	-0.57181883
286	224	-0.985974497	open	-1.103871847	20	1	absence	NA	0	NA	NA	0	-0.57181883
287	224	-0.985974497	open	-0.956159153	38	3	absence	NA	0	NA	NA	0	-0.57181883
288	224	-0.985974497	open	-0.931540371	41	1	absence	NA	0	NA	NA	0	-0.57181883
289	226	-0.834799944	open	-0.906921588	44	2	absence	NA	0	NA	NA	0	-0.57181883
290	226	-0.834799944	open	-0.865890285	49	4	absence	NA	0	NA	NA	397.40625	-0.565312931
291	226	-0.834799944	open	-1.13669689	16	1	absence	NA	0	NA	NA	0	-0.57181883
292	226	-0.834799944	open	-0.980777935	35	1	absence	NA	0	NA	NA	0	-0.57181883
293	226	-0.834799944	open	-1.0300155	29	1	absence	NA	0	NA	NA	0	-0.57181883
294	226	-0.834799944	open	0.799980652	252	3	absence	NA	0	NA	NA	0	-0.57181883
295	226	-0.834799944	open	-1.095665586	21	2	absence	NA	0	NA	NA	0	-0.57181883
296	226	-0.834799944	open	-1.087459325	22	1	absence	NA	0	NA	NA	0	-0.57181883
297	226	-0.834799944	open	-0.931540371	41	3	absence	NA	0	NA	NA	0	-0.57181883
298	224	-0.985974497	open	-1.013602978	31	2	absence	NA	0	NA	NA	0	-0.57181883
299	224	-0.985974497	open	0.865630738	260	2	absence	NA	0	NA	NA	0	-0.57181883
300	224	-0.985974497	open	0.003973357	155	1	absence	NA	0	NA	NA	0	-0.57181883
301	224	-0.985974497	open	-1.005396718	32	1	absence	NA	0	NA	NA	0	-0.57181883
302	225	-0.910387221	open	0.545586568	221	2	absence	NA	0	NA	NA	0	-0.57181883
303	225	-0.910387221	open	0.882043259	262	2	absence	NA	0	NA	NA	0	-0.57181883
304	225	-0.910387221	open	-0.045264208	149	1	absence	NA	0	NA	NA	0	-0.57181883
305	225	-0.910387221	open	0.750743087	246	1	absence	NA	0	NA	NA	0	-0.57181883
306	225	-0.910387221	open	0.693299262	239	1	absence	NA	0	NA	NA	0	-0.57181883
307	225	-0.910387221	open	-0.972571675	36	2	absence	NA	0	NA	NA	0	-0.57181883
308	225	-0.910387221	open	1.31697508	315	4	absence	NA	0	NA	NA	270486.665	3.856292517
309	231	-0.456863562	open	1.169262386	297	5	presence	238	8	230	0.033613445	186177.665	2.476077934
310	231	-0.456863562	open	-0.685352548	71	2	absence	NA	0	NA	NA	0	-0.57181883
311	231	-0.456863562	open	-0.824858981	54	1	absence	NA	0	NA	NA	0	-0.57181883
312	231	-0.456863562	open	1.275943776	310	5	absence	NA	0	NA	NA	90479.29625	0.909409083
313	266	2.188691116	open	1.965269681	394	8	absence	NA	0	NA	NA	249705.36	3.516083759
314	227	-0.759212668	open	0.816393173	254	6	absence	NA	0	NA	NA	88623.36	0.879025728
315	227	-0.759212668	open	-0.939746632	40	2	absence	NA	0	NA	NA	0	-0.57181883
316	227	-0.759212668	open	-1.03411863	28.5	2	absence	NA	0	NA	NA	0	-0.57181883
317	227	-0.759212668	open	-0.977495431	35.4	2	absence	NA	0	NA	NA	0	-0.57181883
318	227	-0.759212668	open	-0.913486597	43.2	1	absence	NA	0	NA	NA	0	-0.57181883
319	227	-0.759212668	open	-0.960262283	37.5	2	absence	NA	0	NA	NA	0	-0.57181883
320	227	-0.759212668	open	-1.055454908	25.9	1	absence	NA	0	NA	NA	0	-0.57181883
321	227	-0.759212668	open	-1.14080002	15.5	1	absence	NA	0	NA	NA	0	-0.57181883
322	227	-0.759212668	open	-1.027553622	29.3	1	absence	NA	0	NA	NA	0	-0.57181883
323	227	-0.759212668	open	-0.979136683	35.2	1	absence	NA	0	NA	NA	0	-0.57181883
324	227	-0.759212668	open	-1.001293587	32.5	1	absence	NA	0	NA	NA	0	-0.57181883
325	227	-0.759212668	open	-0.59918681	81.5	2	absence	NA	0	NA	NA	0	-0.57181883
326	227	-0.759212668	open	-1.050531152	26.5	1	absence	NA	0	NA	NA	0	-0.57181883
327	227	-0.759212668	open	1.374418906	322	6	absence	NA	0	NA	NA	136830.4063	1.668218676
328	234	-0.230101732	open	1.1036123	289	6	absence	NA	0	NA	NA	180864	2.389088432
329	234	-0.230101732	open	0.939487085	269	6	absence	NA	0	NA	NA	118481.8163	1.367835662
330	234	-0.230101732	open	0.964105867	272	6	absence	NA	0	NA	NA	169007.36	2.194984511
331	234	-0.230101732	open	1.185674908	299	4	absence	NA	0	NA	NA	161089.065	2.065354861
332	234	-0.230101732	open	0.545586568	221	4	absence	NA	0	NA	NA	74468.24	0.647293611
333	230	-0.532450838	open	1.612400468	351	6	presence	248	12	236	0.048387097	160733.6563	2.059536498
334	222	-1.13714905	open	-1.074329308	23.6	1	absence	NA	0	NA	NA	0	-0.57181883
335	222	-1.13714905	open	-1.028374248	29.2	1	absence	NA	0	NA	NA	0	-0.57181883
336	222	-1.13714905	open	1.005137171	277	5	absence	NA	0	NA	NA	87571.46	0.861805174
337	221	-1.212736327	open	-0.549949245	87.5	1	absence	NA	0	NA	NA	0	-0.57181883
338	221	-1.212736327	open	-1.025091744	29.6	1	absence	NA	0	NA	NA	0	-0.57181883
339	221	-1.212736327	open	1.645225511	355	6	absence	NA	0	NA	NA	131958.5	1.588461164
340	221	-1.212736327	open	0.348636309	197	3	absence	NA	0	NA	NA	0	-0.57181883
341	221	-1.212736327	open	0.504555264	216	3	absence	NA	0	NA	NA	37477.66625	0.041724463
342	221	-1.212736327	open	-0.664836896	73.5	1	absence	NA	0	NA	NA	0	-0.57181883
343	221	-1.212736327	open	-1.069405552	24.2	1	absence	NA	0	NA	NA	0	-0.57181883
344	222	-1.13714905	open	0.627649175	231	5	presence	0	0	0	NA	70885.69625	0.58864413
345	222	-1.13714905	open	-1.116181238	18.5	2	absence	NA	0	NA	NA	0	-0.57181883
346	222	-1.13714905	open	-1.042324891	27.5	1	absence	NA	0	NA	NA	0	-0.57181883
347	222	-1.13714905	open	-1.118643116	18.2	1	absence	NA	0	NA	NA	0	-0.57181883
348	222	-1.13714905	open	0.799980652	252	8	absence	NA	0	NA	NA	80635.39625	0.748255537
349	222	-1.13714905	open	0.750743087	246	3	absence	NA	0	NA	NA	32989.625	-0.031748832
350	219	-1.36391088	open	0.578411611	225	5	absence	NA	0	NA	NA	20096	-0.242829135
351	219	-1.36391088	open	-1.008679222	31.6	1	absence	NA	0	NA	NA	0	-0.57181883
352	219	-1.36391088	open	0.258367441	186	2	absence	NA	0	NA	NA	0	-0.57181883
353	219	-1.36391088	open	-1.014423605	30.9	1	absence	NA	0	NA	NA	0	-0.57181883
354	219	-1.36391088	open	1.472894035	334	10	absence	NA	0	NA	NA	202979.2163	2.751134524
355	225	-0.910387221	open	-0.837168372	52.5	2	absence	NA	0	NA	NA	0	-0.57181883
356	225	-0.910387221	open	-1.066943674	24.5	1	absence	NA	0	NA	NA	0	-0.57181883
357	225	-0.910387221	open	0.939487085	269	5	absence	NA	0	NA	NA	42983.46	0.131859286
358	225	-0.910387221	open	1.078993518	286	4	presence	224	4	220	0.017857143	129396.26	1.546514978
359	224	-0.985974497	open	-1.162956925	12.8	1	absence	NA	0	NA	NA	0	-0.57181883
360	224	-0.985974497	open	0.406080135	204	6	presence	180	4	176	0.022222222	93977.06	0.966670639
361	222	-1.13714905	open	1.431862731	329	8	presence	252	8	244	0.031746032	122789.8963	1.438362829
362	222	-1.13714905	open	0.381461352	201	7	absence	NA	0	NA	NA	122789.8963	1.438362829
363	222	-1.13714905	open	0.520967785	218	12	absence	NA	0	NA	NA	65791.04625	0.505240101
364	222	-1.13714905	open	-0.77890392	59.6	1	absence	NA	0	NA	NA	0	-0.57181883
365	216	-1.590672709	open	1.349800123	319	7	absence	NA	0	NA	NA	88359.79625	0.874710951
366	217	-1.515085433	open	0.882043259	262	2	presence	198	12	186	0.060606061	0	-0.57181883
367	226	-0.834799944	open	-0.976674805	35.5	1	absence	NA	0	NA	NA	0	-0.57181883
368	225	-0.910387221	open	1.218499951	303	8	presence	228	18	210	0.078947368	110685.1963	1.240197941
369	225	-0.910387221	open	-1.03411863	28.5	1	absence	NA	0	NA	NA	0	-0.57181883
370	228	-0.683625391	open	0.873836999	261	3	absence	NA	0	NA	NA	0	-0.57181883
371	228	-0.683625391	open	0.274779962	188	3	absence	NA	0	NA	NA	0	-0.57181883
372	228	-0.683625391	open	0.652267958	234	3	absence	NA	0	NA	NA	0	-0.57181883
373	228	-0.683625391	open	0.726124305	243	2	absence	NA	0	NA	NA	0	-0.57181883
374	228	-0.683625391	open	-1.009499848	31.5	2	absence	NA	0	NA	NA	0	-0.57181883
375	228	-0.683625391	open	-0.960262283	37.5	1	absence	NA	0	NA	NA	0	-0.57181883
376	228	-0.683625391	open	-1.036580509	28.2	2	absence	NA	0	NA	NA	0	-0.57181883
377	236	-0.078927179	open	1.341593862	318	7	absence	NA	0	NA	NA	162871.9963	2.094543058
378	233	-0.305689009	open	0.824599434	255	9	absence	NA	0	NA	NA	140791.5163	1.733065629
379	233	-0.305689009	open	-1.118643116	18.2	1	absence	NA	0	NA	NA	0	-0.57181883
380	233	-0.305689009	open	-1.066943674	24.5	3	absence	NA	0	NA	NA	0	-0.57181883
381	220	-1.288323603	open	0.603030393	228	11	absence	NA	0	NA	NA	79882.385	0.735928062
382	222	-1.13714905	open	-0.790392686	58.2	2	absence	NA	0	NA	NA	0	-0.57181883
383	222	-1.13714905	open	-0.973392301	35.9	2	absence	NA	0	NA	NA	0	-0.57181883
384	222	-1.13714905	open	-0.918410354	42.6	2	absence	NA	0	NA	NA	0	-0.57181883
385	222	-1.13714905	open	0.726124305	243	4	absence	NA	0	NA	NA	69011.11625	0.55795556
386	222	-1.13714905	open	-1.123566873	17.6	1	absence	NA	0	NA	NA	0	-0.57181883
387	226	-0.834799944	open	1.513925339	339	5	absence	NA	0	NA	NA	150253.9063	1.887973512
388	238	0.072247374	open	-1.118643116	18.2	1	absence	NA	0	NA	NA	0	-0.57181883
389	236	-0.078927179	open	-1.110436856	19.2	1	absence	NA	0	NA	NA	0	-0.57181883
390	236	-0.078927179	open	-1.075149934	23.5	2	absence	NA	0	NA	NA	0	-0.57181883
391	236	-0.078927179	open	-0.913486597	43.2	1	absence	NA	0	NA	NA	0	-0.57181883
392	236	-0.078927179	open	-1.030836126	28.9	1	absence	NA	0	NA	NA	0	-0.57181883
393	231	-0.456863562	open	-0.85850465	49.9	2	absence	NA	0	NA	NA	0	-0.57181883
394	231	-0.456863562	open	-1.082535569	22.6	2	absence	NA	0	NA	NA	0	-0.57181883
395	231	-0.456863562	open	-0.96928917	36.4	2	absence	NA	0	NA	NA	0	-0.57181883
396	231	-0.456863562	open	-1.044786769	27.2	1	absence	NA	0	NA	NA	0	-0.57181883
397	231	-0.456863562	open	1.522131599	340	7	absence	NA	0	NA	NA	78635.21625	0.715510781
398	235	-0.154514456	open	-1.050531152	26.5	10	presence	252	8	244	0.031746032	108923.6563	1.211359938
399	227	-0.759212668	open	-0.979136683	35.2	1	absence	NA	0	NA	NA	0	-0.57181883
400	227	-0.759212668	open	-0.143739337	137	2	absence	NA	0	NA	NA	0	-0.57181883
401	227	-0.759212668	open	-0.17656438	133	1	absence	NA	0	NA	NA	0	-0.57181883
402	227	-0.759212668	open	-1.066943674	24.5	2	absence	NA	0	NA	NA	0	-0.57181883
403	227	-0.759212668	open	1.259531255	308	5	absence	NA	0	NA	NA	151976	1.916165744
404	221	-1.212736327	open	0.660474219	235	10	presence	242	6	236	0.024793388	96712.785	1.011456932
405	221	-1.212736327	open	-1.050531152	26.5	1	absence	NA	0	NA	NA	0	-0.57181883
406	221	-1.212736327	open	-0.340689595	113	4	absence	NA	0	NA	NA	3419.46	-0.515839177
407	226	-0.834799944	open	0.0367984	159	8	absence	NA	0	NA	NA	27892.81625	-0.115188201
408	225	-0.910387221	open	0.644061697	233	4	absence	NA	0	NA	NA	69945.26625	0.57324844
409	225	-0.910387221	open	1.374418906	322	10	absence	NA	0	NA	NA	80384	0.744139953
410	222	-1.13714905	open	1.152849865	295	2	absence	NA	0	NA	NA	0	-0.57181883
411	221	-1.212736327	open	0.750743087	246	5	presence	198	12	186	0.060606061	14626.31625	-0.332372805
412	221	-1.212736327	open	-1.038221761	28	1	absence	NA	0	NA	NA	0	-0.57181883
413	221	-1.212736327	open	-0.800240198	57	2	absence	NA	0	NA	NA	0	-0.57181883
414	221	-1.212736327	open	-0.939746632	40	1	absence	NA	0	NA	NA	0	-0.57181883
415	221	-1.212736327	open	-0.225801945	127	4	absence	NA	0	NA	NA	3791.74625	-0.509744515
416	221	-1.212736327	open	-1.095665586	21	1	absence	NA	0	NA	NA	0	-0.57181883
417	221	-1.212736327	open	0.553792829	222	7	presence	220	14	206	0.063636364	15606.585	-0.316324919
418	221	-1.212736327	open	-1.005396718	32	2	absence	NA	0	NA	NA	0	-0.57181883
419	221	-1.212736327	open	-1.021809239	30	1	absence	NA	0	NA	NA	0	-0.57181883
420	224	-0.985974497	open	-1.169521933	12	3	absence	NA	0	NA	NA	5873.56625	-0.475663239
421	224	-0.985974497	open	-0.970930422	36.2	4	absence	NA	0	NA	NA	1808.64	-0.542209758
422	224	-0.985974497	open	-0.660733765	74	1	absence	NA	0	NA	NA	0	-0.57181883
423	224	-0.985974497	open	-0.841271502	52	1	absence	NA	0	NA	NA	0	-0.57181883
424	224	-0.985974497	open	-0.857684024	50	1	absence	NA	0	NA	NA	0	-0.57181883
425	228	-0.683625391	open	-1.112078108	19	2	absence	NA	0	NA	NA	0	-0.57181883
426	228	-0.683625391	open	-1.0300155	29	1	absence	NA	0	NA	NA	0	-0.57181883
427	228	-0.683625391	open	-0.701765069	69	2	absence	NA	0	NA	NA	0	-0.57181883
428	228	-0.683625391	open	-1.071046804	24	1	absence	NA	0	NA	NA	0	-0.57181883
429	228	-0.683625391	open	-1.0300155	29	2	absence	NA	0	NA	NA	0	-0.57181883
430	228	-0.683625391	open	-0.841271502	52	2	absence	NA	0	NA	NA	0	-0.57181883
