# Supplementary material for: Resource dilution effect rather than resource concentration hypothesis explains the patterns of pre‐dispersal seed predation of an African cycad along an elevational gradient in South Africa
Source: Ecol Evol. 2024 Aug 27;14(8):e70209. doi: 10.1002/ece3.70209 (PMC11347868; doi:10.1002/ece3.70209)
Supplement: Supplementary file 3 — Data S2. [file ECE3-14-e70209-s003.R]

# This code is inspired from the following links:
#https://cran.r-project.org/web/packages/semEff/vignettes/semEff.html
#https://murphymv.github.io/semEff/articles/predicting-effects.html

rm(list=ls(all=TRUE))
library(piecewiseSEM)
library(MASS)
#
library(semEff)
library(ggplot2)
library(betareg)

#file.choose()
data_oribi <-read.table("C:\\Users\\kowiyouy\\OneDrive - University of Johannesburg\\Desktop\\UJ\\PhD students\\2022\\Gregoire\\papers\\PhD\\paper 1\\data\\data_oribi_deadcone_1.2.txt",header=TRUE)

attach(data_oribi)
names(data_oribi)
str(data_oribi)

#subsetting data for close and open habitats
data_close <- data_oribi[1:126,]
data_open <- data_oribi[127:430,]
#data_close <- na.omit(data_close)


#1. formulating the SEM
#in the sem proportion of damaged seeds was used (not number of damaged seeds)

model_oribi <-  list(
  betareg(damage_proportion~elevation_s+number_leaves_ns+canopy_s+plant_height_s+habitat_type_cat+number_of_seedsns, data = data_oribi),
  glm(plant_height_s~elevation_s+habitat_type_cat,family = gaussian,data = data_oribi),
  glm.nb(number_leaves_ns~plant_height_s+elevation_s,data = data_oribi),
  glm(canopy_s~elevation_s+number_leaves_ns+plant_height_s+habitat_type_cat,family = gaussian,data = data_oribi)
  )

#2. We can bootstrap estimates for the models in the SEM:
model_oribi.sem.boot <- bootEff(model_oribi, R = 1000, seed = 13, parallel = "no")

#3. Use the bootstrap samples to calculate effects and confidence intervals
(model_oribi.sem.eff <- semEff(model_oribi.sem.boot))

#4.  let’s see the direct and indirect effects of predictors on proportion of damaged seeds
summary(model_oribi.sem.eff, response = "damage.proportion")

# results show elevation and plant height have the highest effect on seed damages. 
#Let's plot the relationships

# 1. between seed damages and elevation

gy_logit <- betareg(damage_proportion~elevation_ns, data = data_oribi)
gy_loglog <- betareg(damage_proportion~elevation_ns, data = data_oribi,
                    link = "loglog")

ggplot(data_oribi, aes(x = elevation_ns, y = damage_proportion)) +
  geom_point(size = 4, aes(fill = habitat_type_cat), shape = 21) +
  scale_fill_grey() +
  geom_line(aes(y = predict(gy_loglog, data_oribi),
                colour = "log-log", linetype = "log-log")) +
  geom_line(aes(y = predict(gy_logit, data_oribi), 
                colour = "logit", linetype = "logit")) +
  scale_colour_manual("", values = c("red", "blue")) +
  scale_linetype_manual("", values = c("solid", "dashed")) +
  theme_bw()


###
gy_logit <- betareg(damage_proportion~elevation_ns, data = data_oribi)
range(elevation_ns)
xweight <- seq(214, 300, 1)
yweight <- predict(gy_logit, list(elevation_ns = xweight),type="response")

#Now we plot.

plot(data_oribi$elevation_ns, data_oribi$damage_proportion, pch = 16,xlab = "elevation",ylab = "proportion damaged seeds")

lines(xweight, yweight)


# Let's see how number of seeds changes along elevation

mod_seed <- glm.nb(number_of_seedsns~elevation_ns,data=data_oribi)
summary(mod_seed)

range(elevation_ns)
xweight <- seq(214, 300, 1)

#Now we use the predict() function to create the model for all of the values of xweight.

yweight <- predict(mod_seed, list(elevation_ns = xweight),type="response")

#Now we plot.

plot(data_oribi$elevation_ns, data_oribi$number_of_seedsns, pch = 16,xlab = "elevation",ylab = "number of seeds")

lines(xweight, yweight)


#2. relation between seed damages and plant height

gy_logit <- betareg(damage_proportion~plant_heightns, data = data_oribi)
gy_loglog <- betareg(damage_proportion~plant_heightns, data = data_oribi,
                     link = "loglog")

ggplot(data_oribi, aes(x = plant_heightns, y = damage_proportion)) +
  geom_point(size = 4, aes(fill = habitat_type_cat), shape = 21) +
  scale_fill_grey() +
  geom_line(aes(y = predict(gy_loglog, data_oribi),
                colour = "log-log", linetype = "log-log")) +
  geom_line(aes(y = predict(gy_logit, data_oribi), 
                colour = "logit", linetype = "logit")) +
  scale_colour_manual("", values = c("red", "blue")) +
  scale_linetype_manual("", values = c("solid", "dashed")) +
  theme_bw()


##Lets see  the direct and indirect effects of predictors on plant height
summary(model_oribi.sem.eff, response = "plant.height.s")

#results show elevation and habitat types have similar effects on plant height. Lets plot the relationships
# between plant height and elevation

gy_logit <- glm(plant_heightns~elevation_ns,family = gaussian,data = data_oribi)

ggplot(data_oribi, aes(x = elevation_ns, y = plant_heightns)) +
  geom_point(size = 4, aes(fill = habitat_type_cat), shape = 21) +
  scale_fill_grey() +
  
  geom_line(aes(y = predict(gy_logit, data_oribi), 
                colour = "logit", linetype = "logit")) +
  scale_colour_manual("", values = c("red", "blue")) +
  scale_linetype_manual("", values = c("solid", "dashed")) +
  theme_bw()

#plotting habitat type effect on plant height
boxplot(plant_heightns~habitat_type_cat,data=data_oribi)


####let see effects of elevation on number of seeds
#elevation has almost no effect on seed production

####let see effects of habitat type on number of seeds and on proportion of damaged seeds
par(mfrow=c(1,2))
boxplot(number_of_seedsns~habitat_type_cat,ylab="number of seeds",xlab="habitat type",main="a",data=data_oribi)

boxplot(damage_proportion~habitat_type_cat, ylab="proportion of damaged seeds",xlab="habitat type",main="b",data_oribi)

#between plant height and habitat types

boxplot(plant_height_s~habitat_type_cat)


#Lets see the effects of predictors on number of leaves
summary(model_oribi.sem.eff, response = "number.leaves.ns")

#results show plant height has the highest effect on number of leaves. 
#Lets plot the relationship

mod5 <- glm.nb(number_leaves_ns~plant_heightns,data = data_oribi)
range(data_oribi$plant_heightns)
xweight <- seq(-2,2, 0.01)
xweight <- seq(10,400, 0.01)
yweight <- predict(mod5, list(plant_heightns = xweight),type="response")

plot(data_oribi$plant_heightns, data_oribi$number_leaves_ns, main="",pch = 16, xlab = "plant height",ylab="number leaves")
lines(xweight, yweight)


#A-results effects of predictors on canopy
summary(model_oribi.sem.eff, response = "canopy.s")

#results show elevation, height and leaves have highest and significant effects. lets plot them
mod5 <- glm(canopy_ns~elevation_ns,family = gaussian,data = data_oribi)

#1.lets plot relationship between elevation and canopy
par(mfrow=c(1,3))
range(data_oribi$elevation_ns)
xweight <- seq(-2,3, 0.01)
xweight <- seq(200,300, 0.01)
yweight <- predict(mod5, list(elevation_ns = xweight),type="response")

plot(data_oribi$elevation_ns, data_oribi$canopy_ns, main="a",pch = 16, xlab = "elevation",ylab="canopy size")
lines(xweight, yweight)


#2.lets plot relationship between height and canopy
mod6 <- glm(canopy_ns~plant_heightns,family = gaussian,data = data_oribi)

range(data_oribi$plant_heightns)
#xweight <- seq(-2,3, 0.01)
xweight <- seq(10,335, 0.01)

yweight <- predict(mod6, list(plant_heightns = xweight),type="response")

plot(data_oribi$plant_heightns, data_oribi$canopy_ns, main="b",pch = 16, xlab = "plant height",ylab="")
lines(xweight, yweight)

#3.lets plot relationship between number leaves and canopy
mod7 <- glm(canopy_ns~number_leaves_ns,family = gaussian,data = data_oribi)

range(data_oribi$number_leaves_ns)
xweight <- seq(1,13, 0.01)
yweight <- predict(mod7, list(number_leaves_ns = xweight),type="response")

plot(data_oribi$number_leaves_ns, data_oribi$canopy_ns, main="c",pch = 16, xlab = "number leaves",ylab="")
lines(xweight, yweight)

#


##########################
